# Supplementary material for: Alternative Polyadenylation Allows Differential Negative Feedback of Human miRNA miR-579 on Its Host Gene ZFR
Source: PLoS One. 2015 Mar 23;10(3):e0121507. doi: 10.1371/journal.pone.0121507 (PMC4370670; doi:10.1371/journal.pone.0121507)
Supplement: S1 Table — (XLS) [file pone.0121507.s004.xls]

## Sheet: Sheet 1 - Table 1
KEGG_ID	Pathway	p-value	Odds Ratio	expected	observed	number of genes in pathway	Gene Symbols
4010	MAPK signaling pathway	0.0063264	3.55109	2	7	268	ARRB1;FGF14;NFATC2;PPP3CA;RPS6KA2;TRAF2;RPS6KA4
4114	Oocyte meiosis	0.0137535	4.70288	1	4	112	ADCY6;IGF1R;PPP3CA;RPS6KA2
4360	Axon guidance	0.0219965	4.0512	1	4	129	DCC;NFATC2;PPP3CA;SEMA4G
512	Mucin type O-Glycan biosynthesis	0.025584	8.80547	0	2	30	GALNT7;GALNT10
4914	Progesterone-mediated oocyte maturation	0.0344785	4.50943	1	3	86	ADCY6;IGF1R;RPS6KA2
4020	Calcium signaling pathway	0.0591699	2.9025	1	4	177	ATP2B2;ERBB4;HTR2C;PPP3CA
4144	Endocytosis	0.0856195	2.53807	2	4	201	ARRB1;ERBB4;IGF1R;DNM3
4380	Osteoclast differentiation	0.0904706	2.97235	1	3	128	NFATC2;PPP3CA;TRAF2
3450	Non-homologous end-joining	0.103329	10.0868	0	1	13	MRE11A
5416	Viral myocarditis	0.115326	3.60075	1	2	70	DMD;EIF4G3
4720	Long-term potentiation	0.115326	3.60075	1	2	70	PPP3CA;RPS6KA2
5218	Melanoma	0.118061	3.54795	1	2	71	FGF14;IGF1R
120	Primary bile acid biosynthesis	0.125646	8.06528	0	1	16	SCP2
4310	Wnt signaling pathway	0.129033	2.51775	1	3	150	NFATC2;PPP3CA;SFRP1
4662	B cell receptor signaling pathway	0.129159	3.35121	1	2	75	NFATC2;PPP3CA
4370	VEGF signaling pathway	0.131971	3.30535	1	2	76	NFATC2;PPP3CA
230	Purine metabolism	0.152188	2.32281	1	3	162	ADCY6;PDE2A;PDE4D
4210	Apoptosis	0.16377	2.87209	1	2	87	PPP3CA;TRAF2
4970	Salivary secretion	0.169697	2.80509	1	2	89	ADCY6;ATP2B2
5414	Dilated cardiomyopathy	0.172675	2.77273	1	2	90	ADCY6;DMD
4540	Gap junction	0.172675	2.77273	1	2	90	ADCY6;HTR2C
760	Nicotinate and nicotinamide metabolism	0.182532	5.25272	0	1	24	NMNAT1
4320	Dorso-ventral axis formation	0.182532	5.25272	0	1	24	NOTCH1
4950	Maturity onset diabetes of the young	0.189383	5.03299	0	1	25	HNF4A
4080	Neuroactive ligand-receptor interaction	0.190373	1.84212	2	4	272	GABRE;GRID1;GRM8;HTR2C
534	Glycosaminoglycan biosynthesis - heparan sulfate	0.196177	4.83083	0	1	26	HS6ST3
4972	Pancreatic secretion	0.205948	2.45992	1	2	101	ADCY6;ATP2B2
3440	Homologous recombination	0.209599	4.47145	0	1	28	MRE11A
4744	Phototransduction	0.216228	4.31101	0	1	29	ARRB1
4660	T cell receptor signaling pathway	0.227491	2.29466	1	2	108	NFATC2;PPP3CA
250	Alanine, aspartate and glutamate metabolism	0.235788	3.8918	0	1	32	ALDH4A1
4270	Vascular smooth muscle contraction	0.252313	2.13065	1	2	116	ADCY6;ARHGEF11
5020	Prion diseases	0.25487	3.54657	0	1	35	NOTCH1
4130	SNARE interactions in vesicular transport	0.261126	3.44464	0	1	36	VTI1A
4722	Neurotrophin signaling pathway	0.286571	1.9394	1	2	127	RPS6KA2;RPS6KA4
5200	Pathways in cancer	0.288332	1.51829	3	4	326	DCC;FGF14;IGF1R;TRAF2
4962	Vasopressin-regulated water reabsorption	0.309357	2.7999	0	1	44	ADCY6
4650	Natural killer cell mediated cytotoxicity	0.314527	1.80629	1	2	136	NFATC2;PPP3CA
4330	Notch signaling pathway	0.326637	2.61594	0	1	47	NOTCH1
983	Drug metabolism - other enzymes	0.354501	2.35743	0	1	52	UMPS
4742	Taste transduction	0.354501	2.35743	0	1	52	ADCY6
4150	mTOR signaling pathway	0.354501	2.35743	0	1	52	RPS6KA2
5014	Amyotrophic lateral sclerosis (ALS)	0.359936	2.3117	0	1	53	PPP3CA
330	Arginine and proline metabolism	0.365327	2.26769	0	1	54	ALDH4A1
5210	Colorectal cancer	0.406881	1.96755	1	1	62	DCC
5214	Glioma	0.421766	1.87435	1	1	65	IGF1R
4920	Adipocytokine signaling pathway	0.436286	1.78949	1	1	68	TRAF2
4115	p53 signaling pathway	0.436286	1.78949	1	1	68	BBC3
3320	PPAR signaling pathway	0.445766	1.73702	1	1	70	SCP2
5100	Bacterial invasion of epithelial cells	0.445766	1.73702	1	1	70	DNM3
4730	Long-term depression	0.445766	1.73702	1	1	70	IGF1R
4976	Bile secretion	0.450448	1.7119	1	1	71	ADCY6
4622	RIG-I-like receptor signaling pathway	0.450448	1.7119	1	1	71	TRAF2
4520	Adherens junction	0.459695	1.66377	1	1	73	IGF1R
4971	Gastric acid secretion	0.464261	1.6407	1	1	74	ADCY6
5412	Arrhythmogenic right ventricular cardiomyopathy (ARVC)	0.464261	1.6407	1	1	74	DMD
4062	Chemokine signaling pathway	0.471577	1.28228	2	2	189	ADCY6;ARRB1
4612	Antigen processing and presentation	0.473281	1.59639	1	1	76	NFYC
4146	Peroxisome	0.486531	1.53419	1	1	79	SCP2
3008	Ribosome biogenesis in eukaryotes	0.490875	1.5145	1	1	80	DKC1
5410	Hypertrophic cardiomyopathy (HCM)	0.503692	1.45833	1	1	83	DMD
3015	mRNA surveillance pathway	0.503692	1.45833	1	1	83	HBS1L
5222	Small cell lung cancer	0.51206	1.42312	1	1	85	TRAF2
4012	ErbB signaling pathway	0.520291	1.38953	1	1	87	ERBB4
5215	Prostate cancer	0.528385	1.35748	1	1	89	IGF1R
4666	Fc gamma R-mediated phagocytosis	0.548039	1.28338	1	1	94	DNM3
240	Pyrimidine metabolism	0.566891	1.21684	1	1	99	UMPS
4912	GnRH signaling pathway	0.574214	1.19208	1	1	101	ADCY6
4916	Melanogenesis	0.574214	1.19208	1	1	101	ADCY6
4670	Leukocyte transendothelial migration	0.625402	1.03388	1	1	116	SIPA1
4142	Lysosome	0.641085	0.989931	1	1	121	AP3S2
4060	Cytokine-cytokine receptor interaction	0.656256	0.899442	2	2	265	EDA;LIFR
3040	Spliceosome	0.659058	0.941799	1	1	127	HNRNPK
4530	Tight junction	0.673359	0.905057	1	1	132	INADL
4514	Cell adhesion molecules (CAMs)	0.676148	0.898043	1	1	133	CD58
5160	Hepatitis C	0.678913	0.891134	1	1	134	TRAF2
4120	Ubiquitin mediated proteolysis	0.681656	0.884328	1	1	135	FBXW7
4910	Insulin signaling pathway	0.689746	0.864507	1	1	138	SREBF1
3013	RNA transport	0.722538	0.787778	1	1	151	EIF4G3
4145	Phagosome	0.727271	0.777138	1	2	153	MRC1;MRC1
4630	Jak-STAT signaling pathway	0.731926	0.766775	1	1	155	LIFR
4141	Protein processing in endoplasmic reticulum	0.754057	0.71875	1	1	165	TRAF2
5010	Alzheimer's disease	0.758263	0.709839	1	1	167	PPP3CA
5016	Huntington's disease	0.78947	0.645604	2	1	183	BBC3
4510	Focal adhesion	0.818304	0.588673	2	1	200	IGF1R
4810	Regulation of actin cytoskeleton	0.837707	0.551297	2	1	213	FGF14
1100	Metabolic pathways	0.930814	0.583216	9	6	1130	SCP2;UMPS;ALDH4A1;GALNT7;GALNT10;NMNAT1
